# Supplementary material for: HIDmap: a physiology-based map of human immune system development to support animal-free research and regulatory innovation
Source: Front Immunol. 2026 Jul 9;17:1741650. doi: 10.3389/fimmu.2026.1741650 (PMC13392540; doi:10.3389/fimmu.2026.1741650)
Supplement: Supplementary file 1 [file DataSheet1.zip]

Archive with 5 entries (4 files):
- Data Sheet 1/
- Data Sheet 1/HIDmap user guide.PDF
- Data Sheet 1/Supplementary figure 1.pdf
- Data Sheet 1/Supplementary table 1.XLSX
- Data Sheet 1/Supplementary table 2.XLSX
