# Supplementary material for: HIDmap: a physiology-based map of human immune system development to support animal-free research and regulatory innovation
Source: Front Immunol. 2026 Jul 9;17:1741650. doi: 10.3389/fimmu.2026.1741650 (PMC13392540; doi:10.3389/fimmu.2026.1741650)
Supplement: Supplementary file 1 [file DataSheet1.zip › Data Sheet 1/Supplementary table 1.XLSX]

## Sheet: Fetal liver
Cell type	Number
AGM-derived hematopoietic stem cells	1
Alpha beta T cell	1
B cell precursors	1
B cell progenitors	1
B cells	2
CD14low cells	1
CD14lowCD16 precursors	1
CD34loCD133lo cells are immature hepatocyte progenitors	1
CD7 high progenitors	1
CD7 low progenitors	1
Cells with dendritic/ macrophage structure	1
Common lymphoid progenitors	1
Cycling natural killer cells	1
Dendritic cell precursor	1
Dendritic cell type 2	1
Dendritic cell type 1	1
Early erythrocytes	1
Early lymphoid progenitors	1
Early thymic progenitors (ETPs)	1
Earlyto-mid erythroid cells	1
Eosinophilic granulocytes	1
Eosinophils	1
Erythro-myeloid progenitors (EMP)	1
Erythroid cells	2
Erythroid island macrophages	1
Erythroid precursors	1
Erythromyeloid progenitors	1
First blood cells	1
Gamma delta T cells	1
Granulocyte progenitors	1
Granulocyte/macrophage population	1
Granulocyte–monocyte progenitors (GMPs)	1
Hematopoietic progenitors	1
Hematopoietic stem and progenitor cells	1
Hematopoietic stem cells	11
Hepatocytes	1
ILC precursors	1
Immature B cells	1
Immature hematopoietc stem cells	1
Immature hepatocyte progenitors	1
Innate T cells type 1	1
Innate T cells type 3	1
Innate lymphoid cell progenitors	1
Innate lymphoid cells 3	1
Kupfer cells	1
Late erythrocytes	1
Lympho-myeloid progenitors	1
Lymphoid progenitors	1
Macrophages	8
Mast cells	5
Mature B cells	1
Megakaryocyte-erythroid progenitors	1
Megakaryocytes	1
Megakaryocyte–erythroid–mast cell progenitors	1
Mono macs cells	1
Monocyte precursors	1
Monocytes	5
Multipotent progenitors	1
Myeloid progenitors	2
Natural killer cells	4
Neutrophil myeloid progenitors	1
Neutrophils	1
Paraxial mesoderm-derived cells	1
Plasmacytoid dendritic cell precursors	1
Plasmacytoid dendritic cells (pDC)	1
Pluripotent erythroid progenitors	1
Pluripotent granulomacrophage progenitors	2
Polymorphonuclear cells	1
Pre B cells	3
Pre-pro B progenitors	1
Precursor B cells (pre-B)	1
Pro B cells	2
Progenitor B cells (pro-B)	1
Progenitors	1
Putative prothymocytes	2
Regulatory T cells	1
Stromal cells	1
T cell precursors	3
T cell progenitors	1
T cells	2
Thymus-seeding progenitors (TSPs)	1
Tissue-resident macrophages	1
Yolk sac-derived primitive macrophages	1
Yolk sac-derived progenitors	1
Yolk-sac and AGM progenitors	2

## Sheet: Thymus
Cell type	Number
Activated dendritic cells	1
Alpha beta T cells	2
Alpha beta T precursors 1	1
Alpha beta T precursors 2	1
B cell precursors	1
B cell progenitors	2
Cycling natural killer cells	1
Dendritic cells	1
Dendritic cells 1	1
Dendritic cells 2	1
Early lymphoid progenitors	1
Early lymphoid/T lymphocytes	1
Early thymus progenitors	1
Embryonic early thmyic progenitors	1
Endothelial cells	1
Epithelial cells	1
Fetal early thymic progenitors 1	1
Fetal early thymic progenitors 2	1
Gamma delta T cells	2
Gamma delta T precursors	1
Granulocyte/macrophage population	1
Granulocytes	1
Hematopoietic stem cells	3
Innate T cells type 1	1
Innate T cells type 3	3
Innate lymphoid cell precursors	1
Innate lymphoid cells 3	1
Macrophages	3
Macrophages MHC II negative	1
Mast cells	2
Mature T cells	1
Megakaryocyte/erythroid progenitors	1
Mesenchymal cells	1
Myeloid progenitors	1
NK precursors	1
Naive T cells	1
Natural killer cells	1
Plasmacytoid dendritic cells (pDC)	1
Progenitors	1
Proliferating early thymic progenitors	1
Regulatory T cells	5
Self-reacting cells	1
T cell precursor	4
T cell precursors (Com)	1
T cell precursors (ETP)	1
T cell precursors (Rearr)	1
T cell precursors (Spec)	1
T cell precursors (TSP)	1
T cell precursors (TSP1)	1
T cell precursors (TSP2)	1
T cell progenitors	3
T cells	23
T lymphocyte	2
T lymphoid precursors	1
Thymic epithelial cell 1 (TEC1)	1
Thymic epithelial cell 2 (TEC2)	1
Thymic epithelial cell 3 (TEC3)	1
Thymic epithelial cells (TECs)	2
Thymus-seeding progenitors (TSPs)	1
Thymus-seeding progenitors (TSPs) like early thymic progenitors	1
Unconventional T cells	1
Undifferentiated bi-potent thymic epithelial progenitor cells (TEPCs)	1

## Sheet: Yolk sac
Cell type	Number
Cells of mesoderm	2
Cells with dendritic morphology	1
Common lymphoid progenitors	1
Early erythroid cells	1
Early progenitors	1
Embryonic type erythrocyte	1
Endothelial cells	1
Erythro-myeloid progenitors (EMP)	1
Erythroid cells	1
Erythroid lineage cell	1
Erythroid progenitors	1
Erythromyeloid progenitors	1
First blood and immune cells	1
First blood cells	2
Granulocyte monocyte progenitors	1
Granulocytes	2
Granulocytes-Megakaryocytes	1
HSC-derived monocytes	1
Hematopoietic stem cells	4
Innate lymphoid cell progenitors	1
Innate lymphoid cells (ILCs)	1
Lymphoid precursors	1
Macrophages	7
Macrophages MHC II negative	1
Macrophages subpopulation 1	2
Macrophages subpopulation 2	2
Macrophages subpopulation 3	1
Mast cells	4
Megakaryocyte-erythroid progenitors	2
Megakaryocytes	3
Monocytes	1
Monocytes/macrophages	1
Monocytes/macrophages-granulocytes	1
Monocytes/macrophages-granulocytes-erythrocytes	1
Monocytes/macrophages-granulocytes-megakaryocytes	1
Myeloblasts	1
Myeloid cells	1
Myeloid progenitors	2
NK cells	2
Natural killer cell progenitors	1
Neutrophils	1
Nucleated erythrocytes	1
Pluripotent erythroid progenitors	1
Pluripotent granulomacrophage progenitors	1
Precursors	1
Primitive type macrophages	1
Progenitors	3
Unknown cells	1
Yolk sac-derived myeloid-biased progenitors	1
Yolk sac-derived primitive macrophages	1
Yolk-sac progenitors	1

## Sheet: Bone marrow
Cell type	Number
AGM progenitors	1
AGM-derived hematopoietic stem cells	1
B cells	3
B cell progenitors	1
B1 cells	1
Cycling B cells	1
Dendritic cell precursors	1
Eosinophils	1
General lymphoid precursors	1
Granulocyte progenitors	1
Hematopoietic stem cells	4
Immature B cells	1
Macrophages MHC II negative	1
Mast cells	1
Mature B cells	1
Megakaryocyte progenitors	1
Megakaryocyte-erythroid progenitors	1
Monocytes	2
Myeloid progenitors	1
Natural killer cells	1
Neutrophils	2
Nonprogenitor B cells	1
Plasma B cells	1
Platelets	1
Polymorphonuclear cells	1
Progenitors	1
T cells	1
T cell precursors	2
T cell progenitors	1
Thymus-seeding progenitors (TSPs)	1
Yolk sac-derived progenitors	1
Yolk-sac progenitors	1

## Sheet: Skin
Cell type	Number
B cell progenitors	1
B cells	1
Connective tissue mast cells	1
Dendritic cells 1	1
Dendritic cells 2	1
Early lymphoid/T lymphocytes	1
Ectoderm-derived cells	1
ILC precursors	1
Macrophages	5
Mast cells	3
Megakaryocyte/erythroid progenitors	1
Megakaryocytes	1
Megakaryocyte–erythroid–mast cell progenitors	1
Monocytes	2
Myeloid progenitors	1
Natural killer cells	2
Plasmacytoid dendritic cells (pDC)	1
Pre-B cells	1
Pro-B cells	1
T cells	2
Tissue-resident macrophages	1

## Sheet: Spleen
Cell type	Number
B cell progenitors	1
B cells	4
Cycling natural killer cells	1
Dendritic cells 1	1
Dendritic cells 2	1
Follicular dendritic cells	1
Granulocyte/macrophage population	1
Hematopoietic stem cells	1
Innate T cells type 1	1
Innate lymphoid cells 3	1
Macrophages	2
Macrophages MHC II negative	1
Mature B cells	1
Megakaryocyte-erythroid progenitors	1
Megakaryocyte/erythroid progenitors	1
Monocytes	1
Myeloid progenitors	1
Natural killer cells	1
Plasmacytoid dendritic cells (pDC)	1
T cells	4

## Sheet: Kidney
Cell type	Number
B cell progenitors	1
B cells	1
Connective tissue mast cells	1
Dendritic cells 1	1
Dendritic cells 2	1
Early lymphoid/T lymphocytes	1
Erythroid cells	1
ILC precursors	1
Intermediate mesoderm-derived cells	1
Macrophages	1
Mast cells	1
Megakaryocyte/erythroid progenitors	1
Megakaryocytes	1
Megakaryocyte–erythroid–mast cell progenitors	1
Monocytes	3
Myeloid progenitors	1
Natural killer cells	1
Plasmacytoid dendritic cells (pDC)	1
Pre-B cells	1
Pro-B cells	1
T cells	1

## Sheet: Blood
Cell type	Number
B cells	2
Circulating T cells	1
Dendritic cells	1
Eosinophils	1
Erythroid progenitor cells	1
Granulocytic/monocytic progenitor cells	1
Macrophages	1
Mast cells	1
Monocytes	1
Naive T cells	1
Neutrophils	1
Precursor cells	1
T cells	4
T helper cells	1
T lymphocytes	1
Th1	1
Th17	1
Th2	1
Th9	1

## Sheet: Intestine
Cell type	Number
Dendritic cells 1	1
Dendritic cells 2	1
Follicular B cells	1
HSC-derived monocytes	1
Innate lymphoid cells group 2	1
Innate lymphoid cells group 3	1
Macrophages	2
Memory T cells	1
Monocytes	1
Mucosaassociated invariant T cells (MAIT cells)	1
Natural killer cells	1
Regulatory T cells	1
T cells	7
Tissue-resident macrophages	1
Transitional B cells	1

## Sheet: AGM region
Cell type	Number
AGM progenitors	1
AGM-derived hematopoietic stem cells	1
Arterial endothelial cells	1
Embryonic hematopoietic stem cells	1
Hematopoietic endothelium	1
Hematopoietic progenitors	1
Hematopoietic stem cells	7
Hemogenic endothelial population	1
Intraembryonic hematopoietic stem cells	1
Macrophages	1
Pre-hematopoetic endothelia cells	1
T lymphoid progenitors	1

[truncated: 14 more sheets: Lymph nodes, Brain, Thyroid primordial, Placenta, Lung, Lamina propria, Heart, Duodenum, Parotid gland, Ileum, Peyer patches, Omentum, Pancreas, Pleural cavity]
