# Supplementary material for: HIDmap: a physiology-based map of human immune system development to support animal-free research and regulatory innovation
Source: Front Immunol. 2026 Jul 9;17:1741650. doi: 10.3389/fimmu.2026.1741650 (PMC13392540; doi:10.3389/fimmu.2026.1741650)
Supplement: Supplementary file 1 [file DataSheet1.zip › Data Sheet 1/Supplementary table 2.XLSX]

## Sheet: 5B_migration
		In		Out		Differenz
	Yolk sac	2		29		27
	AGM region			14		14
	Fetal liver	20		34		14
	Thyroid primordial			1		1
	Heart	1				-1
	Skin	1				-1
	Blood	2				-2
	Pancreas	2				-2
	Placenta	3				-3
	Lung	4				-4
	Lymph nodes	5				-5
	Brain	6				-6
	Kidney	7				-7
	Spleen	7				-7
	Bone marrow	10		3		-7
	Thymus	13		4		-9
	Pleural cavity
	Parotid gland
	Omentum
	Lamina propria
	Peyers patches
	Ileum
	Duodenum
	Intestine

## Sheet: 5C_reaction
type	n	organ
Positive influence	20	spleen
Transport	7	spleen
Positive influence	79	fetal_liver
State transition	36	fetal_liver
Transport	54	fetal_liver
Unknown positive influence	1	fetal_liver
Unknown transition	2	fetal_liver
Negative influence	3	bone_marrow
Positive influence	23	bone_marrow
State transition	14	bone_marrow
Transport	13	bone_marrow
Negative influence	1	thymus
Positive influence	90	thymus
State transition	51	thymus
Transport	19	thymus
Positive influence	8	thyroid_primordial
Transport	1	thyroid_primordial
Positive influence	14	blood
State transition	8	blood
Transport	2	blood
Positive influence	15	lymph_nodes
Transport	5	lymph_nodes
Positive influence	12	intestine
State transition	4	intestine
Transport	4	intestine
Positive influence	45	yolk_sac
State transition	22	yolk_sac
Transport	33	yolk_sac
Unknown transition	2	yolk_sac
Positive influence	24	skin
State transition	3	skin
Transport	10	skin
Unknown transition	1	skin
Positive influence	4	lung
State transition	1	lung
Transport	4	lung
Positive influence	10	brain
State transition	1	brain
Transport	6	brain
Positive influence	10	agm_region
State transition	7	agm_region
Transport	14	agm_region
Transport	2	pancreas
Positive influence	5	placenta
Transport	3	placenta
Positive influence	1	heart
State transition	1	heart
Transport	1	heart
Positive influence	18	kidney
State transition	4	kidney
Transport	7	kidney
Positive influence	2	ileum
State transition	1	ileum
Positive influence	2	peyers_patches
State transition	1	peyers_patches
Positive influence	3	duodenum
Positive influence	2	parotid_gland
State transition	1	parotid_gland
Positive influence	1	pleural_cavity
Positive influence	2	omentum
Positive influence	4	lamina_propria
State transition	1	lamina_propria
